# Supplementary material for: PRL2 inhibition elevates PTEN protein and ameliorates progression of acute myeloid leukemia
Source: JCI Insight. 2023 Oct 9;8(19):e170065. doi: 10.1172/jci.insight.170065 (PMC10619439; doi:10.1172/jci.insight.170065)
Supplement: Supporting data values [file jciinsight-8-170065-s140.xlsx]

## Sheet: Fig 1C
	PTEN/B-Actin
	WT	PTEN HET	PRL2 KO	PRL2 KO; PTEN HET
	0.938351	0.650162	1.35257	1.03252
	1.25816	0.685866	1.14613	0.785468
	0.901928	0.610847	1.26909	0.853729
	0.939676	0.5042	1.36459	0.884216
	1.0103	0.693398	0.857892	0.965406
	1.0059	0.715418	1.25501	0.790298
	0.93705	0.634024	1.2877	0.538253
	1.05705	0.362793	1.21491	0.496164
	0.908878	0.585941	1.28175	0.836735
						WT to HET	WT to KO	WT to KOHET	KO to KOHET	HET to KOHET
Average	0.995254	0.604739	1.22552	0.798087		4.72132e-05	0.0144289	0.0317904	0.000871018	0.00571252
Stdev	0.111335	0.111046	0.152825	0.178133

## Sheet: Fig 2B
	PTEN/B-Actin
	WT	PTEN HET	PRL2 KO	PRL2 KO; PTEN HET
	1	0.596496	1.24865	0.831827
	1	0.504422	1.12126	0.676995
	1	0.571429	1.18452	0.809524
Average	1	0.557449	1.18481	0.772782
STDEV	0	0.0476021	0.0636985	0.0837001
	p-AKT relative to AKT
	WT	PTEN HET	PRL2 KO	PRL2 KO; PTEN HET
	1	1.84121	0.862722	1.47369
	1	1.61933	0.80247	1.46593
	1	1.62144	0.628506	1.23724
Average	1	1.69399	0.764566	1.39229
STDEV	0	0.127498	0.121622	0.134326
	p-mTOR relative to mTOR
	WT	PTEN HET	PRL2 KO	PRL2 KO; PTEN HET
	1	1.4621	0.894951	1.00395
	1	1.43078	0.884278	1.14436
	1	1.47597	0.799483	1.117
Average	1	1.45628	0.859571	1.08844
STDEV	0	0.0231482	0.05231	0.074434
	p-S6K relative to S6K
	WT	PTEN HET	PRL2 KO	PRL2 KO; PTEN HET
	1	1.45245	0.650951	1.11708
	1	1.54437	0.857878	1.34347
	1	1.27306	0.919076	1.05898
Average	1	1.42329	0.809301	1.17318
STDEV	0	0.137987	0.140508	0.150314

## Sheet: Fig 2C
					Average	Std Dev
WT	0.0274	0.0143	0.0298		0.0238333	0.00834286
PRL2 KO	0.0205	0.0314	0.0219		0.0246	0.00593043
PTEN HET	0.061	0.0446	0.0386		0.0480667	0.0115954
PRL2 KO; PTEN HET	0.0203	0.0214	0.0254		0.0223667	0.0026839

## Sheet: Fig 3B 1
	Lin-
	WT	PRL2 KO	PTEN HET	KO HET
	0.783	0.646	0.557	0.837
	0.783	0.513	0.681	0.668
	0.79	0.682	0.704	0.74
	0.777	0.827	0.785	0.507
	0.52
	0.795
	0.618
	0.691
	0.805
Average	0.729111	0.667	0.68175	0.688
STDEV	0.0996462	0.129076	0.0943729	0.139123

## Sheet: Fig 3B 2
	HSC					LSK					MSC
	WT	PRL2 KO	PTEN HET	KO HET		WT	PRL2 KO	PTEN HET	KO HET		WT	PRL2 KO	PTEN HET	KO HET
	0.0371	0.0603	0.0276	0.0413		0.0015	0.0058	0.0035	0.0021		0.0532	0.0763	0.0578	0.0479
	0.0403	0.0502	0.0067	0.036		0.0023	0.0045	0.0009	0.002		0.0512	0.1	0.0346	0.0991
	0.0565	0.0451	0.0385	0.0579		0.0015	0.004	0.0054	0.0024		0.0521	0.1	0.0405	0.047
	0.039	0.0534		0.0348		0.0026	0.0035	0.0041	0.0049		0.0877	0.0916		0.0845
	0.0476	0.0392				0.0029	0.0038				0.0678	0.083
	0.0409					0.0027					0.0745
	0.0449					0.0025					0.0577
	0.0639					0.0022					0.0549
	0.0342					0.0023
Average	0.0449333	0.04964	0.0242667	0.0425	Average	0.00227778	0.00432	0.003475	0.00285	Average	0.0623875	0.09018	0.0443	0.069625
STDEV	0.00968336	0.00802639	0.0161599	0.010648	STDEV	0.000491878	0.000903881	0.00189099	0.0013772	STDEV	0.0131484	0.0104772	0.0120578	0.0262926

## Sheet: Fig 3B 3
	GMP					CMP					MEP
	WT	PRL2 KO	PTEN HET	KO HET		WT	PRL2 KO	PTEN HET	KO HET		WT	PRL2 KO	PTEN HET	KO HET
	0.285	0.204	0.834	0.282		0.54	0.543	0.117	0.526		0.148	0.225	0.17	0.177
	0.23	0.22	0.464	0.245		0.551	0.647	0.315	0.588		0.177	0.118	0.144	0.184
	0.215	0.18	0.469	0.193		0.482	0.574	0.29	0.642		0.203	0.222	0.185	0.15
	0.287					0.442					0.232
	0.332					0.393					0.221
	0.204					0.596					0.158
	0.251					0.507					0.189
	0.242					0.523					0.179
Average	0.25575	0.201333	0.589	0.24	Average	0.50425	0.588	0.240667	0.585333	Average	0.188375	0.188333	0.166333	0.170333
STDEV	0.0428611	0.0201329	0.212191	0.0447102	STDEV	0.0643512	0.0533948	0.107825	0.058046	STDEV	0.0291594	0.0609289	0.0207445	0.0179536

## Sheet: Fig 3D
	WT					PRL2 KO					PTEN HET					PRL2 KO;PTEN HET
	Upper Left	Upper Right	Bottom Right	Bottom Left		Upper Left	Upper Right	Bottom Right	Bottom Left		Upper Left	Upper Right	Bottom Right	Bottom Left		Upper Left	Upper Right	Bottom Right	Bottom Left
	5.39	55.8	4.79	34.1		9.45	59.8	3.14	27.6		17.1	74.6	0.47	7.9		2.09	70.1	10.4	16.6
	8.15	63.2	7.29	21.9		6.56	57.9	4.35	32.7		15	80.9	0.24	3.8		5.32	55.9	3.34	35.4
	12.1	52.3	6.21	29.4		8.09	61.8	7.23	22.9		11	74.8	1.63	13.3		13.3	53.3	4.1	19.2
	10.3	61.3	10.1	18.3		10.7	60.6	6.91	21.8		13.1	71.8	4.18	10.9		3.63	54.9	7.34	34.1
	4.62	62.2	4.73	25.5							7.76	72.4	5.37	14.5		9.8	68.3	11.9	9.29
	8.52	53.1	4.83	33.5	Average	8.7	60.025	5.4075	26.25		9.19	69.3	7.91	13.6		7.15	58.3	7.86	28
	4.39	53.7	3.84	38	STDEV	1.78084	1.63783	1.98653	4.98163		10.1	69.3	5.17	15.5		6.5	50.6	4.86	38.1
	8.17	64.4	4.63	22.5							21.1	55.9	2.23	20.8		10.9	55.6	11.5	21.8
	8.32	60.9	4.78	26
	7.1	56.7	4.1	32.1						Average	13.0437	71.125	3.4	12.5375	Average	7.33625	58.375	7.6625	25.3113
										STDEV	4.48487	7.18804	2.70012	5.11495	STDEV	3.78711	7.0518	3.37108	10.2264
Average	7.706	58.36	5.53	28.13
STDEV	2.44355	4.53583	1.89725	6.30574

## Sheet: Fig 4B
	WT					PRL2 KO					PTEN HET					PRL2 KO;PTEN HET
	Upper Left	Upper Right	Bottom Right	Bottom Left		Upper Left	Upper Right	Bottom Right	Bottom Left		Upper Left	Upper Right	Bottom Right	Bottom Left		Upper Left	Upper Right	Bottom Right	Bottom Left
	3.49	22.4	52.5	21.6		4.52	12.1	34.2	49.2		32.7	63.9	1.44	1.92		12.4	13.3	42.2	32.1
	6.45	16	30.1	47.4		10.2	7.46	35.7	46.6		7.21	34.1	31.8	26.9		7.44	15	17.3	60.2
	7.87	15.5	16.5	60.1		4.4	16.7	31.5	47.4		7.41	9.97	61.5	18.1		5.65	14.7	47.5	32.2
	9.3	7.18	44.7	38.9		11.2	13.8	20.1	54.9		13.7	36.7	23.4	27.8		6.87	22.5	35.8	34.9
	5.68	7.28	40.3	46.7		11.1	12.6	41.2	39.9		8.92	6.15	53.4	31.6		11.6	21.6	32.9	33.9
	5.3	21.9	35.4	37.4
	4.99	12.6	43.1	39.3	Average	8.284	12.532	32.54	47.6	Average	13.988	30.164	34.308	21.264	Average	8.792	17.42	35.14	38.66
	13.2	10.5	43.7	32.6	STDEV	3.51273	3.35024	7.8034	5.38934	STDEV	10.7833	23.3495	24.0286	11.8903	STDEV	3.01234	4.28684	11.471	12.0989
	7.3	16.9	21	54.8
	6.13	7.43	37.7	48.7
	8.87	10.6	19	63.2
	10.2	18.7	24.7	46.4
	8.99	21.7	42.9	26.7
Average	7.52077	14.5146	34.7385	43.3692
STDEV	2.59487	5.67284	11.4129	12.277

## Sheet: Fig 5A
							Average
	WT	PRL2 KO	PTEN HET	PRL2 KO; PTEN HET			WT	PRL2 KO	PTEN HET	PRL2 KO; PTEN HET
	0.07	0.05	0.5	0.05			0.076	0.0626	0.346	0.1007
	0.09	0.076	0.082	0.03
	0.11	0.062	0.5	0.13
	0.05	0.065	1	0.048			STD DEV
	0.06	0.06	0.3	0.06			WT	PRL2 KO	PTEN HET	PRL2 KO; PTEN HET
			0.2	0.072			0.0240832	0.00937017	0.277515	0.0754896
			0.05	0.24
			0.28	0.23
			0.56	0.074
			0.17	0.073
			0.164

## Sheet: Fig 5D
	WT					PRL2 KO					PTEN HET					PRL2 KO;PTEN HET
	Upper Left	Upper Right	Bottom Right	Bottom Left		Upper Left	Upper Right	Bottom Right	Bottom Left		Upper Left	Upper Right	Bottom Right	Bottom Left		Upper Left	Upper Right	Bottom Right	Bottom Left
	7.88	4.15	4.67	83.3		7.46	2.96	1.98	87.6		16.2	47.4	3.22	33.8		8.5	4.16	2.72	84.6
	8.45	3.73	7.97	79.9		7.38	5.44	2.89	84.3		12.9	20.9	11.2	54.9		8.57	3.66	2.48	85.3
	10.1	0.84	2.92	86.1		6.9	4.15	3.23	85.7		12.8	9.74	40.6	36.8		9.14	6.18	4.15	80.5
	12	3.17	5.3	79.5		7.22	2.41	3.8	86.6		16.6	20.2	6.96	56.2		7.27	3.55	10.8	78.4
	4.46	1.49	2.12	92		8.96	2.17	7.61	81.3		11.6	2.14	13.5	72.8		5.83	1.23	4.24	88.7
	8.02	2.55	7.48	82		8.53	2.17	8.71	80.6							6.23	2.68	5.46	85.6
	9.46	2.51	5.11	82.9						Average	14.02	20.076	15.096	50.9		8.89	4.82	5.54	80.8
	7.15	3.51	7.23	72.1	Average	7.74167	3.21667	4.70333	84.35	STDEV	2.23652	17.1452	14.7937	15.9289
	11.3	3.67	6.02	79	STDEV	0.811971	1.32075	2.76382	2.8571						Average	7.77571	3.75429	5.05571	83.4143
	8.38	3.84	7.43	80.4											STDEV	1.33474	1.5685	2.79793	3.60898
	5.18	4.94	2.74	87.1
	5.92	1.56	1.5	91
	6.7	4.48	2.96	85.9
Average	8.07692	3.11077	4.88077	83.1692
STDEV	2.2535	1.24349	2.25565	5.35403

[truncated: 6 more sheets: Fig 6A, Fig 6B, Fig 6C, Sup 3B, Sup 3C, Sup 3D]
